# Supplementary material for: Antibiotic Resistance Patterns of Bacteria Involved in Colonization and/or Infection of Patients in Intensive Care Units in Northeastern Romania
Source: Antibiotics (Basel). 2025 Oct 23;14(11):1063. doi: 10.3390/antibiotics14111063 (PMC12649633; doi:10.3390/antibiotics14111063)
Supplement: Supplementary file 1 [file antibiotics-14-01063-s001.zip]

Archive with 1 entries (1 files):
- antibiotics-3853449-supplementary.pdf
